# Supplementary material for: On the Thermochemical Transition Depression of Cellulose Acetate Composite Membranes
Source: Polymers (Basel). 2022 Aug 22;14(16):3434. doi: 10.3390/polym14163434 (PMC9416459; doi:10.3390/polym14163434)
Supplement: Supplementary file 1 [file polymers-14-03434-s001.zip]

Archive with 1 entries (1 files):
- polymers-1871132-supplementary.pdf
